# Supplementary material for: Comparative exomics of Phalaris cultivars under salt stress
Source: BMC Genomics. 2014 Oct 17;15(Suppl 6):S18. doi: 10.1186/1471-2164-15-S6-S18 (PMC4240679; doi:10.1186/1471-2164-15-S6-S18)
Supplement: Additional file 2 — DE transcript annotations. Annotations for the robust differentially expressed transcripts (.xls). [file 1471-2164-15-S6-S18-S2.xls]

## Sheet: Robust pos. neg.
Scenario where robust UP/DOWN	Cultivar salt vs. control bins	Cultivar salt vs. control bins	Sequence description	Seq. length	Hit description	Hit ACC	E-Value	Similarity	Bit-Score	Align. length	Positives
pos. response UP	CPI	SWN
isotig06480	5	7	sulfur-rich thionin-like protein	687	gi|474236249|gb|EMS59573.1|hypothetical protein TRIUR3_13492 [Triticum urartu]	EMS59573	1.67247e-26	78	125.176	85	67
isotig06481	8	5	sulfur-rich thionin-like protein	687	gi|474236249|gb|EMS59573.1|hypothetical protein TRIUR3_13492 [Triticum urartu]	EMS59573	1.28056e-26	78	125.561	85	67
isotig07008	9	5	hypothetical protein F775_29758	625	gi|475514123|gb|EMT05691.1|hypothetical protein F775_29758 [Aegilops tauschii]	EMT05691	5.76796e-14	76	83.1889	56	43
isotig09599	5	5	thiol protease	1329	gi|475608641|gb|EMT27105.1|Ananain [Aegilops tauschii]	EMT27105	1.24101e-123	75	449.514	352	266
isotig11001	5	5	polyamine oxidase	1020	gi|14485487|emb|CAC42081.1|polyamine oxidase [Hordeum vulgare subsp. vulgare] >gi|14488153|emb|CAC42119.1| flavin containing polyamine oxidase [Hordeum vulgare subsp. vulgare]	CAC42081	4.2615e-136	92	490.345	274	254
isotig11086	6	5	cytochrome p450 71c4	998	gi|326492389|dbj|BAK01978.1|predicted protein [Hordeum vulgare subsp. vulgare]	BAK01978	2.92128e-142	89	510.76	309	278
isotig15952	5	5	universal stress protein a-like protein	574	gi|473986473|gb|EMS51706.1|Universal stress protein A-like protein [Triticum urartu]	EMS51706	7.82023e-27	69	125.561	93	65
isotig16071	6	5	atx protein	565	gi|357125665|ref|XP_003564511.1|PREDICTED: uncharacterized protein LOC100845274 [Brachypodium distachyon]	XP_003564511	1.30522e-31	100	141.354	69	69
isotig17306	7	5	maize proteinase inhibitor	481	gi|242089211|ref|XP_002440438.1|hypothetical protein SORBIDRAFT_09g001020 [Sorghum bicolor] >gi|241945723|gb|EES18868.1| hypothetical protein SORBIDRAFT_09g001020 [Sorghum bicolor]	XP_002440438	2.6281e-22	91	110.153	60	55
neg. response UP	Pal	SW
isotig02888	10	6	asparagine synthetase	1230	gi|53680379|gb|AAU89392.1|glutamine-dependent asparagine synthetase [Triticum aestivum]	AAU89392	0	94	694.501	361	342
isotig02889	7	10	asparagine synthetase	1230	gi|13925886|gb|AAK49456.1|AF307145_1glutamine-dependent asparagine synthetase 1 [Hordeum vulgare subsp. vulgare] >gi|326501150|dbj|BAJ98806.1| predicted protein [Hordeum vulgare subsp. vulgare] >gi|326504294|dbj|BAJ90979.1| predicted protein [Hordeum vulgare subsp. vulgare]	AAK49456	0	94	693.345	361	342
isotig03170	5	5	probable inositol oxygenase-like	810	gi|357124115|ref|XP_003563752.1|PREDICTED: probable inositol oxygenase-like [Brachypodium distachyon]	XP_003563752	1.27192e-104	98	385.185	179	176
isotig03691	5	5	cbl-interacting protein kinase 1-like	1771	gi|357131881|ref|XP_003567562.1|PREDICTED: CBL-interacting protein kinase 1-like [Brachypodium distachyon]	XP_003567562	0	94	843.958	459	436
isotig06575	6	5	4-hydroxyphenylpyruvate dioxygenase	646	gi|242064140|ref|XP_002453359.1|hypothetical protein SORBIDRAFT_04g004560 [Sorghum bicolor] >gi|241933190|gb|EES06335.1| hypothetical protein SORBIDRAFT_04g004560 [Sorghum bicolor]	XP_002453359	3.80345e-64	89	249.98	149	133
isotig07008	6	9	hypothetical protein F775_29758	625	gi|475514123|gb|EMT05691.1|hypothetical protein F775_29758 [Aegilops tauschii]	EMT05691	5.76796e-14	76	83.1889	56	43
isotig07352	7	6	fructan 6-exohydrolase	612	gi|323461795|dbj|BAJ76715.1|fructan exohydrolase [Phleum pratense]	BAJ76715	4.60067e-74	93	282.722	139	130
isotig07353	6	5	fructan 6-exohydrolase	445	gi|323461795|dbj|BAJ76715.1|fructan exohydrolase [Phleum pratense]	BAJ76715	2.16331e-61	90	239.965	124	112
isotig08173	6	5	actin-depolymerizing factor 5	935	gi|326505768|dbj|BAJ91123.1|predicted protein [Hordeum vulgare subsp. vulgare]	BAJ91123	2.04806e-70	98	271.937	135	133
isotig08998	5	6	ctp synthase	1568	gi|357132466|ref|XP_003567851.1|PREDICTED: CTP synthase-like isoform 1 [Brachypodium distachyon]	XP_003567851	0	92	713.761	394	366
isotig10950	5	5	neutral invertase-like protein	1032	gi|357132059|ref|XP_003567650.1|PREDICTED: uncharacterized protein LOC100824983 [Brachypodium distachyon]	XP_003567650	1.43703e-123	99	448.743	217	215
isotig11086	8	5	cytochrome p450 71c4	998	gi|326492389|dbj|BAK01978.1|predicted protein [Hordeum vulgare subsp. vulgare]	BAK01978	2.92128e-142	89	510.76	309	278
isotig14598	5	5	hypothetical protein TRIUR3_21136	663	gi|473821626|gb|EMS47023.1|hypothetical protein TRIUR3_21136 [Triticum urartu]	EMS47023	5.11912e-14	55	54.299	56	31
isotig15809	7	5	asparagine synthetase	577	gi|475610242|gb|EMT27682.1|Asparagine glutamine-hydrolyzing synthetase [Aegilops tauschii]	EMT27682	9.9862e-54	99	214.927	105	104
isotig16320	6	10	hypothetical protein F775_29758	549	gi|475514123|gb|EMT05691.1|hypothetical protein F775_29758 [Aegilops tauschii]	EMT05691	3.88079e-14	75	83.1889	56	42
isotig17098	6	6	had-superfamily subfamily variant	500	gi|475594698|gb|EMT22780.1|hypothetical protein F775_28925 [Aegilops tauschii]	EMT22780	2.36621e-39	96	166.777	90	87
isotig17645	7	6	xylanase inhibitor protein 1	464	gi|66766322|dbj|BAD99103.1|xylanase inhibitor XIP-III [Triticum aestivum]	BAD99103	1.62259e-40	90	170.629	90	81
isotig17872	6	6	homeobox-leucine zipper protein hox22-like	445	gi|326496585|dbj|BAJ94754.1|predicted protein [Hordeum vulgare subsp. vulgare]	BAJ94754	1.08868e-12	87	78.1814	40	35
isotig18234	5	5	xylanase inhibitor protein 1	406	gi|326497365|dbj|BAK02267.1|predicted protein [Hordeum vulgare subsp. vulgare]	BAK02267	4.04975e-39	82	166.007	103	85
pos. response DOWN	CPI	SWN
isotig14055	-6	-5	snap25 homologous protein snap33-like	682	gi|326505084|dbj|BAK02929.1|predicted protein [Hordeum vulgare subsp. vulgare]	BAK02929	1.9129e-59	95	234.572	128	122
isotig16039	-5	-5	helix-loop-helix dna-binding domain containing protein	564	gi|326524191|dbj|BAJ97106.1|predicted protein [Hordeum vulgare subsp. vulgare]	BAJ97106	4.4422e-19	72	99.7525	83	60
neg. response DOWN	Pal	SW
isotig02297	-5	-5	peroxidase 2-like	546	gi|474043323|gb|EMS53366.1|Peroxidase 2 [Triticum urartu]	EMS53366	2.05285e-39	80	167.162	107	86
isotig06196	-5	-6	probable isoprenylcysteine alpha-carbonyl methylesterase icme-like	927	gi|475625996|gb|EMT33156.1|hypothetical protein F775_10492 [Aegilops tauschii]	EMT33156	6.37801e-24	75	117.472	83	63
isotig06197	-7	-8	PREDICTED: uncharacterized protein LOC100824995	531	gi|357135677|ref|XP_003569435.1|PREDICTED: uncharacterized protein LOC100824995 [Brachypodium distachyon]	XP_003569435	1.4739e-09	62	67.781	75	47
isotig10568	-5	-9	chlorophyll a-b binding chloroplastic	1088	gi|473952981|gb|EMS50797.1|Chlorophyll a-b binding protein, chloroplastic [Triticum urartu]	EMS50797	1.08359e-132	94	479.174	254	239
isotig15209	-5	-6	cell wall protein awa1-like	620	gi|326507736|dbj|BAJ86611.1|predicted protein [Hordeum vulgare subsp. vulgare] >gi|326513680|dbj|BAJ87859.1| predicted protein [Hordeum vulgare subsp. vulgare]	BAJ86611	3.47808e-39	75	125.561	94	71
isotig17461	-6	-5	aspartic proteinase nepenthesin-2	477	gi|475521485|gb|EMT06628.1|Aspartic proteinase nepenthesin-2 [Aegilops tauschii]	EMT06628	1.14334e-38	67	164.466	152	102
isotig18107	-5	-6	NA
isotig18284	-6	-5	NA

## Sheet: Robust early late
Scenario where robust UP/DOWN	Cultivar salt vs. control bins	Cultivar salt vs. control bins	Sequence description	Seq. length	Hit description	Hit ACC	E-Value	Similarity	Bit-Score	Align. length	Positives
early UP	Pal	CPI
isotig02888	10	11	asparagine synthetase	1230	gi|53680379|gb|AAU89392.1|glutamine-dependent asparagine synthetase [Triticum aestivum]	AAU89392	0	94	694.501	361	342
isotig02889	7	10	asparagine synthetase	1230	gi|13925886|gb|AAK49456.1|AF307145_1glutamine-dependent asparagine synthetase 1 [Hordeum vulgare subsp. vulgare] >gi|326501150|dbj|BAJ98806.1| predicted protein [Hordeum vulgare subsp. vulgare] >gi|326504294|dbj|BAJ90979.1| predicted protein [Hordeum vulgare subsp. vulgare]	AAK49456	0	94	693.345	361	342
isotig03691	5	5	cbl-interacting protein kinase 1-like	1771	gi|357131881|ref|XP_003567562.1|PREDICTED: CBL-interacting protein kinase 1-like [Brachypodium distachyon]	XP_003567562	0	94	843.958	459	436
isotig04786	6	7	NA
isotig04787	5	5	cell agglutination	997	gi|551614722|ref|XP_005788269.1|hypothetical protein EMIHUDRAFT_467327 [Emiliania huxleyi CCMP1516] >gi|485641707|gb|EOD35840.1| hypothetical protein EMIHUDRAFT_467327 [Emiliania huxleyi CCMP1516]	XP_005788269	3.03172e-14	67	85.5001	131	88
isotig06411	5	7	copper transporter	659	gi|475544770|gb|EMT10389.1|Synaptic vesicle 2-related protein [Aegilops tauschii]	EMT10389	2.36944e-80	92	303.908	167	154
isotig06574	6	5	4-hydroxyphenylpyruvate dioxygenase	694	gi|357136819|ref|XP_003570001.1|PREDICTED: 4-hydroxyphenylpyruvate dioxygenase-like [Brachypodium distachyon]	XP_003570001	5.94668e-64	88	249.595	150	132
isotig06789	6	8	metallothionein-like protein type 2	575	gi|13774274|gb|AAK38824.1|AF246982_1metallothionein-like protein type 2 [Poa secunda]	AAK38824	4.45091e-14	75	83.1889	56	42
isotig07008	6	9	hypothetical protein F775_29758	625	gi|475514123|gb|EMT05691.1|hypothetical protein F775_29758 [Aegilops tauschii]	EMT05691	5.76796e-14	76	83.1889	56	43
isotig07352	7	5	fructan 6-exohydrolase	612	gi|323461795|dbj|BAJ76715.1|fructan exohydrolase [Phleum pratense]	BAJ76715	4.60067e-74	93	282.722	139	130
isotig07353	6	5	fructan 6-exohydrolase	445	gi|323461795|dbj|BAJ76715.1|fructan exohydrolase [Phleum pratense]	BAJ76715	2.16331e-61	90	239.965	124	112
isotig07594	5	6	tonoplast dicarboxylate transporter-like	552	gi|473910787|gb|EMS49558.1|Tonoplast dicarboxylate transporter [Triticum urartu]	EMS49558	9.19419e-32	92	141.739	79	73
isotig08173	6	6	actin-depolymerizing factor 5	935	gi|326505768|dbj|BAJ91123.1|predicted protein [Hordeum vulgare subsp. vulgare]	BAJ91123	2.04806e-70	98	271.937	135	133
isotig08279	6	9	delta-1-pyrroline-5-carboxylate synthase-like	2626	gi|475574011|gb|EMT16872.1|Delta-1-pyrroline-5-carboxylate synthetase [Aegilops tauschii]	EMT16872	0	92	1264.6	716	662
isotig09529	5	5	serine threonine-protein phosphatase 7 long form-like protein	1353	gi|357165296|ref|XP_003580335.1|PREDICTED: uncharacterized protein LOC100825373 [Brachypodium distachyon]	XP_003580335	4.71889e-150	83	528.48	352	293
isotig11086	8	6	cytochrome p450 71c4	998	gi|326492389|dbj|BAK01978.1|predicted protein [Hordeum vulgare subsp. vulgare]	BAK01978	2.92128e-142	89	510.76	309	278
isotig12316	5	5	monoglyceride lipase-like	855	gi|326507190|dbj|BAJ95672.1|predicted protein [Hordeum vulgare subsp. vulgare]	BAJ95672	5.73818e-114	97	416.387	215	210
isotig13581	7	7	fructan exohydrolase	744	gi|323461795|dbj|BAJ76715.1|fructan exohydrolase [Phleum pratense]	BAJ76715	7.79422e-63	81	246.128	161	131
isotig13844	6	5	myb-like dna-binding shaqkyf class family protein	717	gi|359952788|gb|AEV91184.1|MYB-related protein [Triticum aestivum]	AEV91184	1.52669e-49	78	201.83	132	104
isotig14598	5	5	hypothetical protein TRIUR3_21136	663	gi|473821626|gb|EMS47023.1|hypothetical protein TRIUR3_21136 [Triticum urartu]	EMS47023	5.11912e-14	55	54.299	56	31
isotig15430	6	9	bowman-birk type wound-induced protease inhibitor	609	gi|52699948|gb|AAS49905.2|putative proteinase inhibitor-related protein [Triticum aestivum] >gi|163955788|gb|ABY49937.1| putative Bowman-Birk type wound-induced protease inhibitor [Triticum dicoccoides] >gi|163955790|gb|ABY49938.1| putative Bowman-Birk type wound-induced protease inhibitor [Triticum dicoccoides] >gi|473961144|gb|EMS51096.1| hypothetical protein TRIUR3_06538 [Triticum urartu]	AAS49905	2.05659e-34	77	150.984	90	70
isotig15809	7	9	asparagine synthetase	577	gi|475610242|gb|EMT27682.1|Asparagine glutamine-hydrolyzing synthetase [Aegilops tauschii]	EMT27682	9.9862e-54	99	214.927	105	104
isotig16320	6	10	hypothetical protein F775_29758	549	gi|475514123|gb|EMT05691.1|hypothetical protein F775_29758 [Aegilops tauschii]	EMT05691	3.88079e-14	75	83.1889	56	42
isotig16606	7	8	bowman-birk type wound-induced protease inhibitor	529	gi|52699948|gb|AAS49905.2|putative proteinase inhibitor-related protein [Triticum aestivum] >gi|163955788|gb|ABY49937.1| putative Bowman-Birk type wound-induced protease inhibitor [Triticum dicoccoides] >gi|163955790|gb|ABY49938.1| putative Bowman-Birk type wound-induced protease inhibitor [Triticum dicoccoides] >gi|473961144|gb|EMS51096.1| hypothetical protein TRIUR3_06538 [Triticum urartu]	AAS49905	1.729e-34	76	150.599	90	69
isotig16630	6	6	alpha-aminoadipic semialdehyde synthase	521	gi|23304415|emb|CAD48130.1|saccharopin dehydrogenase-like protein [Hordeum vulgare subsp. vulgare]	CAD48130	2.41176e-84	98	316.235	167	164
isotig17098	6	5	had-superfamily subfamily variant	500	gi|475594698|gb|EMT22780.1|hypothetical protein F775_28925 [Aegilops tauschii]	EMT22780	2.36621e-39	96	166.777	90	87
isotig17645	7	6	xylanase inhibitor protein 1	464	gi|66766322|dbj|BAD99103.1|xylanase inhibitor XIP-III [Triticum aestivum]	BAD99103	1.62259e-40	90	170.629	90	81
isotig17872	6	6	homeobox-leucine zipper protein hox22-like	445	gi|326496585|dbj|BAJ94754.1|predicted protein [Hordeum vulgare subsp. vulgare]	BAJ94754	1.08868e-12	87	78.1814	40	35
isotig18234	5	6	xylanase inhibitor protein 1	406	gi|326497365|dbj|BAK02267.1|predicted protein [Hordeum vulgare subsp. vulgare]	BAK02267	4.04975e-39	82	166.007	103	85
late UP	SW	SWN
isotig00042	6	5	cysteine proteinase inhibitor	881	gi|11559279|dbj|BAB18766.1|cysteine proteinase inhibitor [Triticum aestivum] >gi|310947883|gb|ADP50759.1| cysteine proteinase inhibitor TrcC-1 [Triticum aestivum x Secale cereale]	BAB18766	1.27336e-47	81	196.052	142	116
isotig01877	9	5	jasmonate-induced protein	1168	gi|474236248|gb|EMS59572.1|hypothetical protein TRIUR3_13491 [Triticum urartu]	EMS59572	1.97382e-70	72	179.874	152	110
isotig01878	7	5	32 kda protein	1038	gi|474236248|gb|EMS59572.1|hypothetical protein TRIUR3_13491 [Triticum urartu]	EMS59572	1.37442e-72	72	179.874	152	110
isotig04573	5	9	haloacid dehalogenase-like hydrolase domain-containing protein 3-like	1175	gi|357123344|ref|XP_003563371.1|PREDICTED: haloacid dehalogenase-like hydrolase domain-containing protein 3-like [Brachypodium distachyon]	XP_003563371	3.09233e-144	96	517.694	271	262
isotig04991	8	8	gdsl esterase lipase at4g28780-like	1016	gi|326517344|dbj|BAK00039.1|predicted protein [Hordeum vulgare subsp. vulgare]	BAK00039	4.26676e-96	76	357.451	264	203
isotig05907	5	6	tpa: lipoxygenase1	794	gi|475568481|gb|EMT15495.1|Putative lipoxygenase 3 [Aegilops tauschii]	EMT15495	3.33403e-94	78	350.517	238	186
isotig06480	9	7	sulfur-rich thionin-like protein	687	gi|474236249|gb|EMS59573.1|hypothetical protein TRIUR3_13492 [Triticum urartu]	EMS59573	1.67247e-26	78	125.176	85	67
isotig06481	10	5	sulfur-rich thionin-like protein	687	gi|474236249|gb|EMS59573.1|hypothetical protein TRIUR3_13492 [Triticum urartu]	EMS59573	1.28056e-26	78	125.561	85	67
isotig07008	9	5	hypothetical protein F775_29758	625	gi|475514123|gb|EMT05691.1|hypothetical protein F775_29758 [Aegilops tauschii]	EMT05691	5.76796e-14	76	83.1889	56	43
isotig07695	5	6	PREDICTED: uncharacterized protein LOC100839281	422	gi|357124760|ref|XP_003564065.1|PREDICTED: uncharacterized protein LOC100839281 [Brachypodium distachyon]	XP_003564065	2.34402e-15	93	87.0409	48	45
isotig08769	5	6	myrosinase-binding at1g52030-like	1725	gi|357133076|ref|XP_003568154.1|PREDICTED: myrosinase-binding protein-like At1g52030-like [Brachypodium distachyon]	XP_003568154	0	84	879.396	549	466
isotig09599	10	5	thiol protease	1329	gi|475608641|gb|EMT27105.1|Ananain [Aegilops tauschii]	EMT27105	1.24101e-123	75	449.514	352	266
isotig11001	8	5	polyamine oxidase	1020	gi|14485487|emb|CAC42081.1|polyamine oxidase [Hordeum vulgare subsp. vulgare] >gi|14488153|emb|CAC42119.1| flavin containing polyamine oxidase [Hordeum vulgare subsp. vulgare]	CAC42081	4.2615e-136	92	490.345	274	254
isotig11086	5	5	cytochrome p450 71c4	998	gi|326492389|dbj|BAK01978.1|predicted protein [Hordeum vulgare subsp. vulgare]	BAK01978	2.92128e-142	89	510.76	309	278
isotig11897	5	5	protein da1-related 2-like	904	gi|326521604|dbj|BAK00378.1|predicted protein [Hordeum vulgare subsp. vulgare] >gi|326529583|dbj|BAK04738.1| predicted protein [Hordeum vulgare subsp. vulgare]	BAK00378	3.09257e-161	93	573.548	301	280
isotig14679	5	6	1-phosphatidylinositol-4-phosphate 5-kinase-like protein	660	gi|357158721|ref|XP_003578219.1|PREDICTED: junctophilin-4-like [Brachypodium distachyon]	XP_003578219	1.00945e-40	69	164.851	113	78
isotig15339	6	6	aldo keto reductase family expressed	615	gi|357121146|ref|XP_003562282.1|PREDICTED: protein tas-like [Brachypodium distachyon]	XP_003562282	2.39975e-70	86	270.396	174	151
isotig16071	6	5	atx protein	565	gi|357125665|ref|XP_003564511.1|PREDICTED: uncharacterized protein LOC100845274 [Brachypodium distachyon]	XP_003564511	1.30522e-31	100	141.354	69	69
isotig16180	7	10	probable mixed-linked glucan synthase 3-like	556	gi|357122474|ref|XP_003562940.1|PREDICTED: probable mixed-linked glucan synthase 3-like [Brachypodium distachyon]	XP_003562940	9.85219e-98	98	360.918	184	182
isotig17988	6	9	PREDICTED: pirin-like protein-like	434	gi|357140263|ref|XP_003571689.1|PREDICTED: pirin-like protein-like [Brachypodium distachyon]	XP_003571689	7.60996e-38	66	161.77	151	100
isotig18318	5	6	lipoxygenase 1	389	gi|30025164|gb|AAP04432.1|lipoxygenase 1 protein [Hordeum vulgare]	AAP04432	8.99787e-15	95	85.1149	40	38
isotig18379	5	5	high molecular mass early light-inducible protein chloroplastic	373	gi|474160146|gb|EMS57269.1|hypothetical protein TRIUR3_20794 [Triticum urartu]	EMS57269	3.20765e-23	100	85.1149	41	41
isotig18452	5	7	NA
early DOWN	Pal	CPI
isotig13564	-5	-5	soluble acid invertase	742	gi|19387526|gb|AAL87233.1|AF481763_1fructosyltransferase [Lolium perenne]	AAL87233	4.36379e-74	97	283.493	150	146
isotig17461	-6	-5	aspartic proteinase nepenthesin-2	477	gi|475521485|gb|EMT06628.1|Aspartic proteinase nepenthesin-2 [Aegilops tauschii]	EMT06628	1.14334e-38	67	164.466	152	102
isotig17740	-10	-10	fructan 6-fructosyltransferase	454	gi|26986174|emb|CAD58682.1|putative fructan 6-fructosyltransferase [Lolium temulentum]	CAD58682	3.81413e-13	87	79.7221	47	41
isotig18107	-5	-7	NA
late DOWN	SW	SWN
isotig01615	-9	-8	photosystem ii 10 kda chloroplast precursor	595	gi|213512148|ref|NP_001134061.1|Photosystem II 10 kDa polypeptide, chloroplast [Salmo salar] >gi|209730436|gb|ACI66087.1| Photosystem II 10 kDa polypeptide, chloroplast precursor [Salmo salar]	NP_001134061	2.03439e-45	83	121.709	68	57
isotig01616	-9	-9	photosystem ii 10 kda chloroplast precursor	585	gi|213512148|ref|NP_001134061.1|Photosystem II 10 kDa polypeptide, chloroplast [Salmo salar] >gi|209730436|gb|ACI66087.1| Photosystem II 10 kDa polypeptide, chloroplast precursor [Salmo salar]	NP_001134061	1.93342e-45	83	121.709	68	57
isotig01900	-8	-10	chlorophyll a-b binding protein chloroplastic-like isoform x1	1099	gi|326509659|dbj|BAJ87045.1|predicted protein [Hordeum vulgare subsp. vulgare]	BAJ87045	7.34373e-125	93	238.424	130	121
isotig01901	-6	-9	chlorophyll a-b binding protein chloroplastic	1062	gi|475598488|gb|EMT23952.1|Chlorophyll a-b binding protein 1B, chloroplastic [Aegilops tauschii]	EMT23952	2.09197e-133	97	481.485	247	240
isotig01902	-8	-8	chlorophyll a-b binding protein chloroplastic-like isoform x1	1041	gi|326509659|dbj|BAJ87045.1|predicted protein [Hordeum vulgare subsp. vulgare]	BAJ87045	8.71051e-125	93	238.424	130	121
isotig03313	-5	-6	probable calcium-binding protein cml10-like	622	gi|357126768|ref|XP_003565059.1|PREDICTED: probable calcium-binding protein CML10-like [Brachypodium distachyon]	XP_003565059	8.20821e-13	79	79.337	54	43
isotig04814	-6	-6	peroxidase 52-like	1180	gi|326503262|dbj|BAJ99256.1|predicted protein [Hordeum vulgare subsp. vulgare] >gi|326514890|dbj|BAJ99806.1| predicted protein [Hordeum vulgare subsp. vulgare]	BAJ99256	4.22359e-133	83	480.715	315	262
isotig04836	-6	-6	chlorophyll a-b binding chloroplastic	1708	gi|357118764|ref|XP_003561119.1|PREDICTED: chlorophyll a-b binding protein 3C, chloroplastic-like isoform 1 [Brachypodium distachyon] >gi|357118766|ref|XP_003561120.1| PREDICTED: chlorophyll a-b binding protein 3C, chloroplastic-like isoform 2 [Brachypodium distachyon] >gi|357118768|ref|XP_003561121.1| PREDICTED: chlorophyll a-b binding protein 3C, chloroplastic-like isoform 3 [Brachypodium dista…	XP_003561119	2.268e-131	93	475.707	252	235
isotig05561	-5	-6	c2 domain-containing	778	gi|253559527|gb|ACT32453.1|C2 domain-containing protein [Triticum aestivum]	ACT32453	2.72469e-69	93	267.7	148	139
isotig06197	-8	-6	PREDICTED: uncharacterized protein LOC100824995	531	gi|357135677|ref|XP_003569435.1|PREDICTED: uncharacterized protein LOC100824995 [Brachypodium distachyon]	XP_003569435	1.4739e-09	62	67.781	75	47
isotig06337	-5	-8	phytosulfokine receptor 2	701	gi|474446172|gb|EMS68630.1|Phytosulfokine receptor 2 [Triticum urartu]	EMS68630	2.23012e-61	86	159.844	97	84
isotig06850	-8	-7	protochlorophyllide reductase chloroplastic-like	632	gi|129707|sp|P15904.1|POR_AVESARecName: Full=Protochlorophyllide reductase; Short=PCR; AltName: Full=NADPH-protochlorophyllide oxidoreductase; Short=POR >gi|829253|emb|CAA34913.1| protochlorophyllide reductase (314 AA) [Avena sativa]	P15904	1.34312e-74	100	284.648	139	139
isotig06851	-8	-8	protochlorophyllide reductase chloroplastic-like	611	gi|129707|sp|P15904.1|POR_AVESARecName: Full=Protochlorophyllide reductase; Short=PCR; AltName: Full=NADPH-protochlorophyllide oxidoreductase; Short=POR >gi|829253|emb|CAA34913.1| protochlorophyllide reductase (314 AA) [Avena sativa]	P15904	1.2107e-74	100	284.648	139	139
isotig06996	-8	-7	catalase isozyme 2	608	gi|326516518|dbj|BAJ92414.1|predicted protein [Hordeum vulgare subsp. vulgare] >gi|326526033|dbj|BAJ93193.1| predicted protein [Hordeum vulgare subsp. vulgare]	BAJ92414	4.39781e-58	96	157.532	80	77
isotig06997	-5	-6	catalase isozyme 2	580	gi|326516518|dbj|BAJ92414.1|predicted protein [Hordeum vulgare subsp. vulgare] >gi|326526033|dbj|BAJ93193.1| predicted protein [Hordeum vulgare subsp. vulgare]	BAJ92414	1.1155e-57	95	155.992	80	76
isotig09126	-5	-5	tetrapyrrole-binding chloroplastic-like	1506	gi|357156919|ref|XP_003577620.1|PREDICTED: tetrapyrrole-binding protein, chloroplastic-like [Brachypodium distachyon]	XP_003577620	8.69161e-100	76	370.548	269	207
isotig09998	-6	-5	peroxidase 2	1212	gi|193074381|gb|ACF08096.1|class III peroxidase [Triticum aestivum]	ACF08096	3.35611e-112	83	217.238	140	117
isotig10183	-5	-6	glucose-6-phosphate 1-dehydrogenase chloroplastic-like isoform 3	1178	gi|357112487|ref|XP_003558040.1|PREDICTED: glucose-6-phosphate 1-dehydrogenase 4, chloroplastic-like isoform 3 [Brachypodium distachyon]	XP_003558040	0	90	676.011	395	359
isotig10308	-5	-5	pleckstrin domain-containing protein isoform 2	1132	gi|475549741|gb|EMT11308.1|hypothetical protein F775_08425 [Aegilops tauschii]	EMT11308	7.44414e-165	85	439.499	279	238
isotig10568	-9	-9	chlorophyll a-b binding chloroplastic	1088	gi|473952981|gb|EMS50797.1|Chlorophyll a-b binding protein, chloroplastic [Triticum urartu]	EMS50797	1.08359e-132	94	479.174	254	239
isotig11139	-6	-10	chlorophyll a-b binding chloroplastic	1003	gi|326496044|dbj|BAJ90643.1|predicted protein [Hordeum vulgare subsp. vulgare] >gi|326503592|dbj|BAJ86302.1| predicted protein [Hordeum vulgare subsp. vulgare]	BAJ90643	8.25763e-145	98	519.235	259	255
isotig11155	-9	-9	chlorophyll a-b binding chloroplastic	1003	gi|475604137|gb|EMT25652.1|hypothetical protein F775_43704 [Aegilops tauschii]	EMT25652	6.37122e-137	89	493.041	275	246
isotig12173	-6	-9	chlorophyll a-b binding protein chloroplastic-like	876	gi|474060351|gb|EMS53958.1|Chlorophyll a-b binding protein 3C, chloroplastic [Triticum urartu]	EMS53958	9.14456e-107	100	392.504	189	189
isotig12259	-5	-7	probable protein phosphatase 2c 32-like	868	gi|357112718|ref|XP_003558154.1|PREDICTED: probable protein phosphatase 2C 32-like [Brachypodium distachyon]	XP_003558154	3.17079e-82	97	188.348	97	95
isotig12640	-5	-5	chlorophyll a-b binding protein chloroplastic	830	gi|375152106|gb|AFA36511.1|light harvesting chlorophyll a/b-binding protein Lhcb1, partial [Lolium perenne]	AFA36511	2.98205e-72	100	277.715	135	135
isotig12855	-6	-5	peroxidase	806	gi|55701011|tpe|CAH69314.1|TPA: class III peroxidase 72 precursor [Oryza sativa Japonica Group]	CAH69314	1.35755e-82	86	311.997	202	174
isotig15209	-6	-8	cell wall protein awa1-like	620	gi|326507736|dbj|BAJ86611.1|predicted protein [Hordeum vulgare subsp. vulgare] >gi|326513680|dbj|BAJ87859.1| predicted protein [Hordeum vulgare subsp. vulgare]	BAJ86611	3.47808e-39	75	125.561	94	71
isotig15259	-5	-7	roothairless 3	620	gi|34733385|gb|AAQ81633.1|roothairless 3 [Zea mays] >gi|414866400|tpg|DAA44957.1| TPA: roothair defective3 [Zea mays]	AAQ81633	1.79337e-28	94	131.339	72	68
isotig15266	-6	-6	e3 ubiquitin-protein ligase ring1-like	615	gi|357135002|ref|XP_003569102.1|PREDICTED: E3 ubiquitin-protein ligase RING1-like [Brachypodium distachyon]	XP_003569102	7.56438e-24	59	115.931	116	69
isotig15371	-5	-5	transcription factor bhlh92	612	gi|474370382|gb|EMS63808.1|Transcription factor bHLH92 [Triticum urartu]	EMS63808	1.66696e-07	81	61.6178	44	36
isotig15851	-5	-8	chlorophyll a-b binding protein 4	579	gi|474375257|gb|EMS64136.1|Chlorophyll a-b binding protein 1B-20, chloroplastic [Triticum urartu]	EMS64136	1.73896e-45	98	187.578	88	87
isotig15908	-6	-5	probable leucine-rich repeat receptor-like protein kinase at5g49770-like	577	gi|326534234|dbj|BAJ89467.1|predicted protein [Hordeum vulgare subsp. vulgare]	BAJ89467	4.57466e-99	97	365.54	192	188
isotig16315	-7	-6	cyanate hydratase	550	gi|474195811|gb|EMS58341.1|Cyanate hydratase [Triticum urartu]	EMS58341	7.76531e-39	95	165.236	85	81
isotig16680	-7	-6	chlorophyll a-b binding protein chloroplastic	524	gi|375152106|gb|AFA36511.1|light harvesting chlorophyll a/b-binding protein Lhcb1, partial [Lolium perenne]	AFA36511	9.79297e-70	100	267.7	130	130
isotig16811	-5	-5	zinc finger protein 1-like	518	gi|34925590|sp|Q42430.1|ZFP1_WHEATRecName: Full=Zinc finger protein 1; AltName: Full=WZF1 >gi|485814|dbj|BAA03901.1| zinc-finger protein WZF1 [Triticum aestivum] >gi|485816|dbj|BAA03902.1| zinc-finger protein WZF1 [Triticum aestivum]	Q42430	7.95605e-24	98	115.161	58	57
isotig18566	-5	-6	chlorophyll a-b binding chloroplastic	272	gi|357118764|ref|XP_003561119.1|PREDICTED: chlorophyll a-b binding protein 3C, chloroplastic-like isoform 1 [Brachypodium distachyon] >gi|357118766|ref|XP_003561120.1| PREDICTED: chlorophyll a-b binding protein 3C, chloroplastic-like isoform 2 [Brachypodium distachyon] >gi|357118768|ref|XP_003561121.1| PREDICTED: chlorophyll a-b binding protein 3C, chloroplastic-like isoform 3 [Brachypodium dista…	XP_003561119	2.20775e-29	97	133.65	69	67
